# Supplementary material for: The matrix glycoprotein Papilin maintains the haematopoietic progenitor pool in Drosophila lymph glands
Source: Development. 2025 Apr 10;152(7):dev204367. doi: 10.1242/dev.204367 (PMC12045604; doi:10.1242/dev.204367)
Supplement: Table S1. An RNAi-based screen for genes involved in melanotic mass formation. [file develop-152-204367-TableS1.xlsx]

## Sheet: Sheet1
Gene	CG	Type of the line	Strain No.	Melanotic Masses (%) with Cg>mys-i	Related pathway or inferred function
-	-	control (Ore-R)	-	0.2737	-
os	5993	RNAi	NIG 5993R-1	0.3043	JAK/STAT pathway related
		RNAi	NIG 5993R-2	0.073
upd2	5988	RNAi	BDSC 33949	0.8734
		RNAi	BDSC 33988	0.3177
upd3	33542	RNAi	VDRC 27134	0.5017
		RNAi	BDSC 32859	0.2232
		RNAi	BDSC 28575	0.4507
hop	1594	mutant (neomorphic)	BDSC 8492	1
N	3936	RNAi	VDRC 27229	0.5081	Notch pathway related
		RNAi	VDRC 100002	0.1276
		RNAi	NIG 3936R-3	0.0055
		RNAi	BDSC 7078	0.4285
		RNAi	BDSC 35640	0.2594
		RNAi	BDSC 33616	0.1607
		RNAi	BDSC 7077	0.0683
Nle	2863	RNAi	VDRC 33574	0.6466
Ser	6127	RNAi	VDRC 27172	0.5867
		RNAi	VDRC 108348	0.0752
		RNAi	BDSC 28713	0.4145
		overexpression	BDSC 5815	0.679
Dl	3619	RNAi	VDRC 37288	0.3699
		RNAi	VDRC 27187	0.4137
		RNAi	VDRC 109491	0.1226
		RNAi	BDSC 34322	1
dx	3929	RNAi	BDSC 27041	0.0778
		RNAi	BDSC 35677	0.4973
Su(H)	3497	RNAi	VDRC 103597	0.0271
		RNAi	NIG 3497R-1	0.0414
crq	4280	RNAi	VDRC 45884	0.1304	scavenger & phagocytosis receptor
		RNAi	VDRC 45883	0.3379
		RNAi	NIG 31655R-1	0.4233
		RNAi	NIG 31655R-2	0.5691
eater	6124	RNAi	VDRC 4301	0.3578
		RNAi	VDRC 4302	0.2389
		RNAi	VDRC 25863	0.1944
PSR	5383	RNAi	VDRC 22108	0.1866
		RNAi	VDRC 22689	0.2635
Tequila	4821	RNAi	VDRC 15362	0.4375
LRP1	33087	RNAi	VDRC 109605	0.1666
		RNAi	BDSC 27249	0.2851
		RNAi	BDSC 31151	0.256
LpR2	31092	RNAi	VDRC 107597	0.1752
		RNAi	BDSC 31150	0.3469
		RNAi	NIG 4823R-2	0.1333
Dscam1	17800	RNAi	VDRC 3115	0.1454	Immune response related
		RNAi	VDRC 36233	0.4035
		RNAi	VDRC 108835	0.0388
		RNAi	BDSC 29628	0.223
		RNAi	VDRC 25622	0.1705
		RNAi	VDRC 25623	0.2047
		RNAi	VDRC 21250	0.3962
		mutant (null)	BDSC 5934	0.371
Tep1	18096	RNAi	VDRC 30873	0.126
		RNAi	VDRC 108908	0.2155
		RNAi	BDSC 32856	0.3333
Tep2	7052	RNAi	VDRC 106997	0.1944
Tep4	10363	RNAi	BDSC 35489	0.5357
PGRP- SB1	9681	RNAi	VDRC 101298	0.1353
PGRP-LB	14704	RNAi	NIG 14704R-2	0.28
PGRP- SC1a	14746	RNAi	VDRC 43201	0.5263
PPO3	42640	RNAi	VDRC 50737	0.5
		RNAi	VDRC 20959	0.1383
eiger	12919	RNAi	VDRC 45252	0.1276
Tl	5490	RNAi	VDRC 100078	0.588	Toll pathway related
		RNAi	BDSC 31044	0.4237
		RNAi	BDSC 31477	0.8507
		RNAi	BDSC 35628	0.8645
18w	8896	RNAi	NIG 8896R-3	0.0545
		RNAi	VDRC 965	0.1449
MstProx	1149	RNAi	VDRC 108034	0.1666
		RNAi	VDRC 31513	0.2179
Toll-4	18241	RNAi	VDRC 102642	0.156
		RNAi	VDRC 47966	0.3777
		RNAi	BDSC 28543	0.2486
Tehao	7121	RNAi	NIG 7121R-4	0.2337
		RNAi	NIG 7121R-3	0.0357
		RNAi	BDSC 29533	0.3398
Toll-6	7250	RNAi	NIG 7250R-2	0.1773
		RNAi	NIG 7250R-3	0.1937
		RNAi	VDRC 27102	0.7591
Toll-7	8595	RNAi	VDRC 39176	0.2592
		RNAi	NIG 8595R-1	0.4929
		RNAi	BDSC 30488	0.2268
Tollo	6890	RNAi	VDRC 27099	0.4748
Toll-9	5528	RNAi	NIG 5528R-2	0.1524
		RNAi	NIG 5528R-3	0.1782
		RNAi	VDRC 36308	0.2346
		RNAi	BDSC 34853	0.5641
		RNAi	BDSC 30535	0.1777
Dif	6794	RNAi	NIG 6794R-2	0.2
		RNAi	NIG 6794R-1	0.1917
		RNAi	BDSC 29514	0.2043
		RNAi	BDSC 30513	0.2117
dl	6667	RNAi	NIG 6667R-5	0.138
		RNAi	BDSC 32934	0.7994
		RNAi	BDSC 27650	0.1326
		RNAi	BDSC 34938	0.2692
		RNAi	VDRC 105491	0.1403
		overexpression	BDSC 9319	0.9739
SPE	16705	RNAi	BDSC 33926	0.3458
spz	6134	RNAi	BDSC 28538	0.1754
		RNAi	BDSC 34699	0.25
Rel	11992	RNAi	BDSC 28943	0.208
		RNAi	BDSC 33661	0.1914
pll	5947	RNAi	VDRC 2889	0.2476
		RNAi	BDSC 35577	0.2348
		RNAi	BDSC 34733	0.2952
		RNAi	NIG 5947R-1	0.8193
Myd88	2078	RNAi	BDSC 36107	0.1775
		RNAi	VDRC 106198	0.2142
tub	10520	RNAi	NIG 10520R-3	0.1944
		RNAi	NIG 10520R-1	0.1134
lectin37a	33532	RNAi	VDRC 104892	0.1818	Immune receptor homolog
galectin	11372	RNAi	BDSC 34880	0.2014
uif	9138	RNAi	VDRC 1051	0.858
		RNAi	VDRC 101153	0.335
Snmp1	7000	RNAi	VDRC 104210	0.9747
CG10345	10345	RNAi	VDRC 100252	0.3559
		RNAi	VDRC 51537	0.1724
CG2727	2727	RNAi	VDRC 12232	0.3385
		RNAi	VDRC 12233	0.1529
lectin-21Cb	13686	RNAi	VDRC 106450	0.4475
CG14866	14866	RNAi	VDRC 18416	0.3177
mgl	34352	RNAi	VDRC 105387	0.2188
lectin-37Db	33533	RNAi	VDRC 107567	0.1548
lectin-21Ca	2826	RNAi	VDRC 46588	0.204
Pex23	32226	RNAi	VDRC 34464	0.4708
Lectin-galC1	9976	RNAi	VDRC 100935	0.1583
Wdr59	4705	RNAi	VDRC 108007	0.0687
flr	10724	RNAi	VDRC 22851	0.2276
CG7227	7227	RNAi	VDRC 108059	0.2
Snmp2	7422	RNAi	VDRC 101136	0.1532
		RNAi	VDRC 27997	0.3485
Sr-CII	8856	RNAi	VDRC 100928	0.1468
Sr-CIV	3212	RNAi	VDRC 100487	0.1484
Akt1	4006	RNAi	BDSC 33615	1	Cell death and survival related
		RNAi	BDSC 31701	0.26
		overexpression	VDRC 8191	0.0327
		overexpression	VDRC 8192	0.069
rl	12559	RNAi	BDSC 34855	0.1666
		RNAi	BDSC 36058	0.1694
		overexpression	BDSC 36270	0.2234
p35	-	overexpression	BDSC 5073	0.9915
		overexpression	BDSC 6298	0.3049
iap2	8293	overexpression	BDSC 6657	0.8074
Ras85D	9375	overexpression	BDSC 4847	0.6666
tkv	14029	RNAi	BDSC 35653	0.446	TGF-β pathway related
		RNAi	BDSC 35166	0.4522
		RNAi	NIG 14026R-3	0.0281
put	7904	RNAi	VDRC 37279	0.1428
		RNAi	BDSC 35195	0.3416
		RNAi	BDSC 27514	0.129
wg	4889	RNAi	BDSC 32994	0.5392	Wnt pathway related
		RNAi	VDRC 13351	0.2282
		RNAi	VDRC 13352	0.24
		RNAi	VDRC 39676	0.175
Wnt2	1916	RNAi	VDRC 38077	0.3086
		RNAi	VDRC 104338	0.2553
Wnt5	6407	RNAi	VDRC 101621	0.2566
		RNAi	VDRC 30863	0.1666
Wnt4	4698	RNAi	VDRC 104671	0.0671
		RNAi	VDRC 38010	0.25
		RNAi	BDSC 29442	0.2287
Wnt6	4969	RNAi	VDRC 104020	0.2121
Wnt10	4971	RNAi	VDRC 100867	0.1685
wntD	8458	RNAi	VDRC 107727	0.2613
fz	17697	RNAi	NIG 17697R-1	0.2907	Polarlity and junction related
Vang	8075	RNAi	VDRC 100819	0.0729
		RNAi	VDRC 7376	0.1834
par-6	5884	RNAi	VDRC 19731	0.1666
baz	5055	RNAi	NIG 5055R-1	0.228
l(2)gl	2671	RNAi	VDRC 51247	0.5211
dlg1	1725	RNAi	VDRC 41134	0.34
arm	11597	RNAi	VDRC 7767	0.3095
scrib	43398	RNAi	VDRC 41440	0.4869
shg	3722	RNAi	VDRC 27082	0.25
CadN	7100	RNAi	VDRC 1093	0.2558
CadN2	42829	RNAi	VDRC 36166	0.4049
Cad74A	6445	RNAi	VDRC 36320	0.184
Cad88C	3389	RNAi	VDRC 8408	0.1037
Cad89D	14900	RNAi	VDRC 8405	0.5765
Cals	11059	RNAi	NIG 11059R-1	0.4117
wb	42677	RNAi	VDRC 108020	0.102	basement membrane related
scab	8095	RNAi	VDRC 4891	0.043
		RNAi	VDRC 100949	0.0906
Dg	18250	RNAi	VDRC 107029	0.2289
Sdc	10497	RNAi	VDRC 107320	0.3253
LanB1	7123	RNAi	VDRC 23121	1
LanB2	3322	RNAi	VDRC 42560	1
Fak	10023	RNAi	BDSC 35357	0.4331	Cell adhesion related
		RNAi	BDSC 33617	0.4598
Pak	10295	overexpression	BDSC 8804	0.2297
		RNAi	VDRC 108937	0.0514
		RNAi	BDSC 28945	0.2993
		RNAi	BDSC 35141	0.584
mbt	18582	RNAi	VDRC 109880	0.0648
Pak3	14895	RNAi	NIG 14895R-1	0.1897
		RNAi	VDRC 39843	0.2421
dock	3727	RNAi	BDSC 27728	0.5401
		RNAi	NIG 3727R-2	0.3359
		RNAi	NIG 3727R-1	0.0823
		RNAi	VDRC 37524	0.2352
Rho1	8416	dominant negative	BDSC 7328	0.4944
Cdc42	12530	dominant negative	BDSC 6288	0.3035
Rac1	2248	dominant negative	BDSC 6292	0.2035
bsk	5680	dominant negative	BDSC 6409	0.2275
loh	6232	RNAi	NIG 6232R-1	0.1493	ADAMTS homolog
		RNAi	NIG 6232R-2	0.228
AdamTS-B	4096	RNAi	VDRC 108353	0.0641
AdamTS-A	14869	RNAi	VDRC 33347	0.2132
		RNAi	VDRC 110157	0.163
nolo	31619	RNAi	VDRC 33102	0.546
		RNAi	VDRC 104736	0.1714
dally	4974	RNAi	BDSC 28747	0.4229	Miscellaneous
		RNAi	BDSC 33952	0.1981
		RNAi	VDRC 14136	0.1929
dlp	32146	RNAi	BDSC 34091	0.2389
		RNAi	BDSC 34089	0.2962
Lar	10443	RNAi	VDRC 36269	0.2368
Ptp61F	9181	RNAi	VDRC 108888	0.1206
Ptp69D	10975	RNAi	VDRC 104761	0.0793
		RNAi	VDRC 4789	0.2924
		RNAi	VDRC 10975	0.15
Ptp99A	11516	RNAi	VDRC 27208	0.2314
fra	8581	RNAi	VDRC 16923	0.1978
		RNAi	VDRC 6557	0.3959
robo	13521	RNAi	VDRC 100624	0.2916
lea	5481	RNAi	VDRC 11823	0.2016
Sev	18085	RNAi	VDRC 107048	0.2844
Sema-1a	18405	RNAi	BDSC 34320	0.1774
		RNAi	BDSC 29554	0.1869
Pi3K92E	4141	RNAi	VDRC 104179	0.1759
pyr	13194	RNAi	VDRC 36523	0.7948
stan	11895	RNAi	NIG 11895R-1	0.1454
slam	9506	RNAi	VDRC 24049	0.4623
		RNAi	VDRC 24050	0.4191
sli	43758	RNAi	VDRC 108853	0.1067
fat	3352	RNAi	VDRC 108863	0.1057
gig	6975	RNAi	VDRC 6313	0.3953
tor	1389	RNAi	NIG 5092R-1	0.1081
Acp29AB	17797	RNAi	VDRC 41211	0.3405
NetA	18657	RNAi	VDRC 108577	0.1747
NetB	10521	RNAi	VDRC 100840	0.1259
Ephrin	1862	RNAi	VDRC 105139	0.1654
bnl	4608	RNAi	VDRC 101377	0.2834
PlexB	17245	RNAi	NIG 17245R-2	0.2741
		RNAi	BDSC 28911	0.1297
ths	12443	RNAi	VDRC 102441	0.1911
Kuz	7147	RNAi	VDRC 107036	0.1808
